# Supplementary material for: A new species of the leafhopper genus Calodia Nielson, 1982 (Hemiptera, Cicadellidae, Coelidiinae) from China, with a key to Chinese species
Source: Zookeys. 2014 Dec 19;(466):95–102. doi: 10.3897/zookeys.466.8680 (PMC4296485; doi:10.3897/zookeys.466.8680)
Supplement: XML Treatment for Calodia [file zookeys.466.8680-treatment1.xml]

<!DOCTYPE tp:taxon-treatment
  PUBLIC "-//TaxonX//DTD Taxonomic Treatment Publishing DTD v0 20100105//EN" "tax-treatment-NSO.dtd">
<tp:taxon-treatment xmlns:tp="http://www.plazi.org/taxpub"><tp:treatment-meta><kwd-group><label>Taxon classification</label><kwd><named-content content-type="kingdom">Animalia</named-content></kwd><kwd><named-content content-type="order">Hemiptera</named-content></kwd><kwd><named-content content-type="family">Coelidiinae</named-content></kwd></kwd-group><mixed-citation publication-type="journal"><person-group><name><surname>Fan</surname><given-names>Zhihua</given-names></name><name><surname>Li</surname><given-names>Zizhong</given-names></name><name><surname>Chen</surname><given-names>Xiangsheng</given-names></name></person-group><article-title>A new species of the leafhopper genus <italic><tp:taxon-name><tp:taxon-name-part taxon-name-part-type="genus">Calodia</tp:taxon-name-part></tp:taxon-name></italic> Nielson, 1982 (<tp:taxon-name><tp:taxon-name-part taxon-name-part-type="order">Hemiptera</tp:taxon-name-part></tp:taxon-name>, <tp:taxon-name><tp:taxon-name-part taxon-name-part-type="family">Cicadellidae</tp:taxon-name-part></tp:taxon-name>, <tp:taxon-name><tp:taxon-name-part taxon-name-part-type="subfamily">Coelidiinae</tp:taxon-name-part></tp:taxon-name>) from China, with a key to Chinese species</article-title><source>Zookeys</source><day>19</day><month>12</month><year>2014</year><volume>2014</volume><issue>466</issue><fpage>95</fpage><lpage>102</lpage><pub-id pub-id-type="doi">10.3897/zookeys.466.8680</pub-id></mixed-citation></tp:treatment-meta><tp:nomenclature><label>Genus</label><tp:taxon-name>
                            <tp:taxon-name-part taxon-name-part-type="genus">Calodia</tp:taxon-name-part>
                        </tp:taxon-name><tp:taxon-authority>Nielson</tp:taxon-authority><tp:nomenclature-citation-list><tp:nomenclature-citation><tp:taxon-name><tp:taxon-name-part taxon-name-part-type="genus">Calodia</tp:taxon-name-part></tp:taxon-name><comment><xref ref-type="bibr" rid="B4">Nielson 1982</xref>: 140</comment></tp:nomenclature-citation></tp:nomenclature-citation-list></tp:nomenclature><tp:treatment-sec sec-type="Type species"><title>Type species.</title><p><italic><tp:taxon-name><tp:taxon-name-part taxon-name-part-type="genus">Calodia</tp:taxon-name-part> <tp:taxon-name-part taxon-name-part-type="species">multipectinata</tp:taxon-name-part></tp:taxon-name></italic> Nielson, 1982</p></tp:treatment-sec><tp:treatment-sec sec-type="Diagnosis"><title>Diagnosis.</title><p>This genus can be separated from the other Chinese coelidiine genera mainly by the asymmetrical aedeagus without ventral paraphysis and with two or more apical or subapical processes (see key to genera).</p></tp:treatment-sec><tp:treatment-sec sec-type="Distribution"><title>Distribution.</title><p>Oriental Region.</p></tp:treatment-sec><tp:treatment-sec sec-type="Key to species (male) of the genus"><title>Key to species (male) of the genus</title><p><bold><italic><tp:taxon-name><tp:taxon-name-part taxon-name-part-type="genus">Calodia</tp:taxon-name-part></tp:taxon-name></italic></bold></p></tp:treatment-sec><tp:treatment-sec sec-type="from China"><title>from China</title><p>(modified from <xref ref-type="bibr" rid="B9">Zhang 1994</xref>)</p><table-wrap content-type="key" position="anchor" orientation="portrait"><table rules="all"><tbody><tr><td rowspan="1" colspan="1">1</td><td rowspan="1" colspan="1">Pygofer side extended into a long lateral caudodorsal process (<xref ref-type="bibr" rid="B4">Nielson 1982</xref>: 174, fig. 560)</td><td rowspan="1" colspan="1"><bold>2</bold></td></tr><tr><td rowspan="1" colspan="1"><!--PageBreak-->–</td><td rowspan="1" colspan="1">Pygofer side not extended into a lateral caudodorsal process, posterior margin with a membranous process (Fig. <xref ref-type="fig" rid="F2">7</xref>)</td><td rowspan="1" colspan="1"><bold>4</bold></td></tr><tr><td rowspan="1" colspan="1">2</td><td rowspan="1" colspan="1">Subgenital fig with one apical spine; aedeagal shaft with one row of right lateral spines subapically</td><td rowspan="1" colspan="1"><bold>3</bold></td></tr><tr><td rowspan="1" colspan="1">–</td><td rowspan="1" colspan="1">Subgenital fig without spine apically; aedeagal shaft with one spine-like process near apex and one row of left lateral setae-like spines slightly distad of midlength</td><td rowspan="1" colspan="1"><bold><italic><tp:taxon-name><tp:taxon-name-part taxon-name-part-type="genus">Calodia</tp:taxon-name-part> <tp:taxon-name-part taxon-name-part-type="species">webbi</tp:taxon-name-part></tp:taxon-name></italic> (Nielson)</bold></td></tr><tr><td rowspan="1" colspan="1">3</td><td rowspan="1" colspan="1">Pygofer side with a long straight sharply pointed caudodorsal process, dorsal margin with one toothed subapical spine; aedeagus with subapical spines widely spaced</td><td rowspan="1" colspan="1"><bold><italic><tp:taxon-name><tp:taxon-name-part taxon-name-part-type="genus">Calodia</tp:taxon-name-part> <tp:taxon-name-part taxon-name-part-type="species">warei</tp:taxon-name-part></tp:taxon-name></italic> Nielson</bold></td></tr><tr><td rowspan="1" colspan="1">–</td><td rowspan="1" colspan="1">Pygofer side with a long S-shaped and gradually narrowed caudodorsal process, dorsal margin without subapical spine; aedeagus with subapical spines close together</td><td rowspan="1" colspan="1"><bold><italic><tp:taxon-name><tp:taxon-name-part taxon-name-part-type="genus">Calodia</tp:taxon-name-part> <tp:taxon-name-part taxon-name-part-type="species">yunnanensis</tp:taxon-name-part></tp:taxon-name></italic> Zhang</bold></td></tr><tr><td rowspan="1" colspan="1">4</td><td rowspan="1" colspan="1">Subgenital fig apex tapered or if not tapered with spines (<xref ref-type="bibr" rid="B4">Nielson 1982</xref>: 145 fig. 458; 164 fig. 527)</td><td rowspan="1" colspan="1"><bold>5</bold></td></tr><tr><td rowspan="1" colspan="1">–</td><td rowspan="1" colspan="1">Subgenital fig apex not tapered and without spine (Fig. <xref ref-type="fig" rid="F2">8</xref>)</td><td rowspan="1" colspan="1"><bold>12</bold></td></tr><tr><td rowspan="1" colspan="1">5</td><td rowspan="1" colspan="1">Subgenital fig with subapical spines</td><td rowspan="1" colspan="1"><bold>6</bold></td></tr><tr><td rowspan="1" colspan="1">–</td><td rowspan="1" colspan="1">Subgenital fig without subapical spine</td><td rowspan="1" colspan="1"><bold>9</bold></td></tr><tr><td rowspan="1" colspan="1">6</td><td rowspan="1" colspan="1">Aedeagus with two long spines closely appressed to midlength of shaft</td><td rowspan="1" colspan="1"><bold>7</bold></td></tr><tr><td rowspan="1" colspan="1">–</td><td rowspan="1" colspan="1">Aedeagus with row of short spines on each lateral margin, directed laterally</td><td rowspan="1" colspan="1"><bold>8</bold></td></tr><tr><td rowspan="1" colspan="1">7</td><td rowspan="1" colspan="1">Forewing with three broad yellowish brown bands and two broad fawn bands transversely</td><td rowspan="1" colspan="1"><bold><italic><tp:taxon-name><tp:taxon-name-part taxon-name-part-type="genus">Calodia</tp:taxon-name-part> <tp:taxon-name-part taxon-name-part-type="species">patricia</tp:taxon-name-part></tp:taxon-name></italic> (Jacobi)</bold></td></tr><tr><td rowspan="1" colspan="1">–</td><td rowspan="1" colspan="1">Forewing only with two broad, infuscate transverse bands</td><td rowspan="1" colspan="1"><bold><italic><tp:taxon-name><tp:taxon-name-part taxon-name-part-type="genus">Calodia</tp:taxon-name-part> <tp:taxon-name-part taxon-name-part-type="species">flavinota</tp:taxon-name-part></tp:taxon-name></italic> Cai &amp; Kuoh</bold></td></tr><tr><td rowspan="1" colspan="1">8</td><td rowspan="1" colspan="1">Pygofer caudoventral margin with a small digitate process</td><td rowspan="1" colspan="1"><bold><italic><tp:taxon-name><tp:taxon-name-part taxon-name-part-type="genus">Calodia</tp:taxon-name-part> <tp:taxon-name-part taxon-name-part-type="species">centata</tp:taxon-name-part></tp:taxon-name></italic> Zhang</bold></td></tr><tr><td rowspan="1" colspan="1">–</td><td rowspan="1" colspan="1">Pygofer caudoventral margin without digitate process</td><td rowspan="1" colspan="1"><bold><italic><tp:taxon-name><tp:taxon-name-part taxon-name-part-type="genus">Calodia</tp:taxon-name-part> <tp:taxon-name-part taxon-name-part-type="species">bispinosa</tp:taxon-name-part></tp:taxon-name></italic> Nielson</bold></td></tr><tr><td rowspan="1" colspan="1">9</td><td rowspan="1" colspan="1">Aedeagus with one apical spine and one or two subapical spines</td><td rowspan="1" colspan="1"><bold>10</bold></td></tr><tr><td rowspan="1" colspan="1">–</td><td rowspan="1" colspan="1">Aedeagus with several uniseriate spines on each lateral margin</td><td rowspan="1" colspan="1"><bold>11</bold></td></tr><tr><td rowspan="1" colspan="1">10</td><td rowspan="1" colspan="1">Aedeagus with one apical spine and one subapical spine</td><td rowspan="1" colspan="1"><bold><italic><tp:taxon-name><tp:taxon-name-part taxon-name-part-type="genus">Calodia</tp:taxon-name-part> <tp:taxon-name-part taxon-name-part-type="species">obliquasimilaris</tp:taxon-name-part></tp:taxon-name></italic> Zhang</bold></td></tr><tr><td rowspan="1" colspan="1">–</td><td rowspan="1" colspan="1">Aedeagus with one apical spine and two subapical spines</td><td rowspan="1" colspan="1"><bold><italic><tp:taxon-name><tp:taxon-name-part taxon-name-part-type="genus">Calodia</tp:taxon-name-part> <tp:taxon-name-part taxon-name-part-type="species">obliqua</tp:taxon-name-part></tp:taxon-name></italic> Nielson</bold></td></tr><tr><td rowspan="1" colspan="1">11</td><td rowspan="1" colspan="1">Aedeagal processes long, distinctly separated basally</td><td rowspan="1" colspan="1"><bold><italic><tp:taxon-name><tp:taxon-name-part taxon-name-part-type="genus">Calodia</tp:taxon-name-part> <tp:taxon-name-part taxon-name-part-type="species">spinifera</tp:taxon-name-part></tp:taxon-name></italic> Zhang</bold></td></tr><tr><td rowspan="1" colspan="1">–</td><td rowspan="1" colspan="1">Aedeagal processes short, close basally</td><td rowspan="1" colspan="1"><bold><italic><tp:taxon-name><tp:taxon-name-part taxon-name-part-type="genus">Calodia</tp:taxon-name-part> <tp:taxon-name-part taxon-name-part-type="species">setulosa</tp:taxon-name-part></tp:taxon-name></italic> Zhang</bold></td></tr><tr><td rowspan="1" colspan="1">12</td><td rowspan="1" colspan="1">Aedeagus with many processes, without secondary spine (<xref ref-type="bibr" rid="B4">Nielson 1982</xref>: 195 fig. 642)</td><td rowspan="1" colspan="1"><bold>13</bold></td></tr><tr><td rowspan="1" colspan="1">–</td><td rowspan="1" colspan="1">Aedeagus with two processes, with or without secondary spines (Fig. <xref ref-type="fig" rid="F2">12</xref>)</td><td rowspan="1" colspan="1"><bold>16</bold></td></tr><tr><td rowspan="1" colspan="1">13</td><td rowspan="1" colspan="1">Aedeagal shaft constricted and narrowed at midlength, flattened at apical half, spines mostly on dorsal surface</td><td rowspan="1" colspan="1"><bold>14</bold></td></tr><tr><td rowspan="1" colspan="1">–</td><td rowspan="1" colspan="1">Aedeagal shaft narrow throughout, apical half tubular, spines on both lateral margins</td><td rowspan="1" colspan="1"><bold>15</bold></td></tr><tr><td rowspan="1" colspan="1">14</td><td rowspan="1" colspan="1">Style constricted at midlength and apex, expanded subapically, not bifurcate</td><td rowspan="1" colspan="1"><bold><italic><tp:taxon-name><tp:taxon-name-part taxon-name-part-type="genus">Calodia</tp:taxon-name-part> <tp:taxon-name-part taxon-name-part-type="species">robusta</tp:taxon-name-part></tp:taxon-name></italic> Nielson</bold></td></tr><tr><td rowspan="1" colspan="1"><!--PageBreak-->–</td><td rowspan="1" colspan="1">Style base broad, narrowed distally, subapically bifurcate</td><td rowspan="1" colspan="1"><bold><italic><tp:taxon-name><tp:taxon-name-part taxon-name-part-type="genus">Calodia</tp:taxon-name-part> <tp:taxon-name-part taxon-name-part-type="species">bifurcata</tp:taxon-name-part></tp:taxon-name></italic> Xu &amp; Kuoh</bold></td></tr><tr><td rowspan="1" colspan="1">15</td><td rowspan="1" colspan="1">Aedeagal shaft with two short left lateral spines and four long right lateral spines; gonopore lateral</td><td rowspan="1" colspan="1"><bold><italic><tp:taxon-name><tp:taxon-name-part taxon-name-part-type="genus">Calodia</tp:taxon-name-part> <tp:taxon-name-part taxon-name-part-type="species">barnesi</tp:taxon-name-part></tp:taxon-name></italic> Nielson</bold></td></tr><tr><td rowspan="1" colspan="1">–</td><td rowspan="1" colspan="1">Aedeagal shaft with many spines of equal length on each side; gonopore dorsal</td><td rowspan="1" colspan="1"><bold><italic><tp:taxon-name><tp:taxon-name-part taxon-name-part-type="genus">Calodia</tp:taxon-name-part> <tp:taxon-name-part taxon-name-part-type="species">yayeyamae</tp:taxon-name-part></tp:taxon-name></italic> (Matsumura)</bold></td></tr><tr><td rowspan="1" colspan="1">16</td><td rowspan="1" colspan="1">Aedeagal shaft with two processes without secondary spine (<xref ref-type="bibr" rid="B4">Nielson 1982</xref>: 148 fig. 469)</td><td rowspan="1" colspan="1"><bold>17</bold></td></tr><tr><td rowspan="1" colspan="1">–</td><td rowspan="1" colspan="1">Aedeagus with one or two processes with secondary spines (Fig. <xref ref-type="fig" rid="F2">12</xref>)</td><td rowspan="1" colspan="1"><bold>18</bold></td></tr><tr><td rowspan="1" colspan="1">17</td><td rowspan="1" colspan="1">Forewing with a narrow flavous band along costa; both aedeagal processes subapical on shaft</td><td rowspan="1" colspan="1"><bold><italic><tp:taxon-name><tp:taxon-name-part taxon-name-part-type="genus">Calodia</tp:taxon-name-part> <tp:taxon-name-part taxon-name-part-type="species">ostenta</tp:taxon-name-part></tp:taxon-name></italic> (Distant)</bold></td></tr><tr><td rowspan="1" colspan="1">–</td><td rowspan="1" colspan="1">Forewing without band along costa; both aedeagal processes at midlength of shaft</td><td rowspan="1" colspan="1"><bold><italic><tp:taxon-name><tp:taxon-name-part taxon-name-part-type="genus">Calodia</tp:taxon-name-part> <tp:taxon-name-part taxon-name-part-type="species">longispina</tp:taxon-name-part></tp:taxon-name></italic> Li &amp; Wang</bold></td></tr><tr><td rowspan="1" colspan="1">18</td><td rowspan="1" colspan="1">Style much longer than connective (<xref ref-type="bibr" rid="B9">Zhang 1994</xref>: 126 fig. 124J)</td><td rowspan="1" colspan="1"><bold>19</bold></td></tr><tr><td rowspan="1" colspan="1">–</td><td rowspan="1" colspan="1">Style slightly shorter than connective (Figs <xref ref-type="fig" rid="F2">9</xref>, <xref ref-type="fig" rid="F2">10</xref>)</td><td rowspan="1" colspan="1"><bold>20</bold></td></tr><tr><td rowspan="1" colspan="1">19</td><td rowspan="1" colspan="1">Both aedeagal processes at apex of shaft</td><td rowspan="1" colspan="1"><bold><italic><tp:taxon-name><tp:taxon-name-part taxon-name-part-type="genus">Calodia</tp:taxon-name-part> <tp:taxon-name-part taxon-name-part-type="species">apicalis</tp:taxon-name-part></tp:taxon-name></italic> Li</bold></td></tr><tr><td rowspan="1" colspan="1">–</td><td rowspan="1" colspan="1">Both aedeagal processes at midlength of shaft</td><td rowspan="1" colspan="1"><bold><italic><tp:taxon-name><tp:taxon-name-part taxon-name-part-type="genus">Calodia</tp:taxon-name-part> <tp:taxon-name-part taxon-name-part-type="species">harpagota</tp:taxon-name-part></tp:taxon-name></italic> Zhang</bold></td></tr><tr><td rowspan="1" colspan="1">20</td><td rowspan="1" colspan="1">Aedeagal processes arising on same side of shaft (Fig. <xref ref-type="fig" rid="F2">11</xref>)</td><td rowspan="1" colspan="1"><bold>21</bold></td></tr><tr><td rowspan="1" colspan="1">–</td><td rowspan="1" colspan="1">Aedeagal processes arising on different sides of shaft (<xref ref-type="bibr" rid="B9">Zhang 1994</xref>: 122 fig. 120L)</td><td rowspan="1" colspan="1"><bold>22</bold></td></tr><tr><td rowspan="1" colspan="1">21</td><td rowspan="1" colspan="1">Pygofer with internal digitate caudoventral processes; aedeagus with lower process about twice as long as upper process (Figs <xref ref-type="fig" rid="F2">11</xref>–<xref ref-type="fig" rid="F2">13</xref>)</td><td rowspan="1" colspan="1"><bold><italic><tp:taxon-name><tp:taxon-name-part taxon-name-part-type="genus">Calodia</tp:taxon-name-part> <tp:taxon-name-part taxon-name-part-type="species">dentispina</tp:taxon-name-part></tp:taxon-name></italic> sp. n.</bold></td></tr><tr><td rowspan="1" colspan="1">–</td><td rowspan="1" colspan="1">Pygofer without internal caudoventral process; aedeagus with processes of near equal length</td><td rowspan="1" colspan="1"><bold><italic><tp:taxon-name><tp:taxon-name-part taxon-name-part-type="genus">Calodia</tp:taxon-name-part> <tp:taxon-name-part taxon-name-part-type="species">guttivena</tp:taxon-name-part></tp:taxon-name></italic> (Walker)</bold></td></tr><tr><td rowspan="1" colspan="1">22</td><td rowspan="1" colspan="1">Pygofer side with one digitate caudoventral process; both aedeagus processes with secondary lateral spines (<xref ref-type="bibr" rid="B9">Zhang 1994</xref>: 122 figs 120F, 120L)</td><td rowspan="1" colspan="1"><bold><italic><tp:taxon-name><tp:taxon-name-part taxon-name-part-type="genus">Calodia</tp:taxon-name-part> <tp:taxon-name-part taxon-name-part-type="species">lii</tp:taxon-name-part></tp:taxon-name></italic> Zhang</bold></td></tr><tr><td rowspan="1" colspan="1">–</td><td rowspan="1" colspan="1">Pygofer side without caudoventral process; aedeagus with one spine with and one without secondary processes (<xref ref-type="bibr" rid="B4">Nielson 1982</xref>: 156 figs 498, 501)</td><td rowspan="1" colspan="1"><bold><italic><tp:taxon-name><tp:taxon-name-part taxon-name-part-type="genus">Calodia</tp:taxon-name-part> <tp:taxon-name-part taxon-name-part-type="species">fusca</tp:taxon-name-part></tp:taxon-name></italic> (Melichar)</bold></td></tr></tbody></table></table-wrap></tp:treatment-sec><tp:treatment-sec><!--Section generated to contain objects referenced in tp:taxon-treatment.--><fig id="F2" position="float" orientation="portrait"><label>Figures 7–13.</label><caption><p><italic><tp:taxon-name><tp:taxon-name-part taxon-name-part-type="genus">Calodia</tp:taxon-name-part> <tp:taxon-name-part taxon-name-part-type="species">dentispina</tp:taxon-name-part></tp:taxon-name></italic> sp. n., male genitalia. <bold>7–12</bold> Holotype: <bold>7</bold> Pygofer, lateral view <bold>8</bold> Subgential fig, ventral view <bold>9</bold> Connective and style, dorsal view (letters a-c refer to corresponding areas on Fig. <xref ref-type="fig" rid="F2">10</xref>) <bold>10</bold> Style, dorsolateral view (letters a-c refer to corresponding areas on Fig. <xref ref-type="fig" rid="F2">9</xref>) <bold>11</bold> Aedeagus, dorsal view <bold>12</bold> Aedeagus, lateral view <bold>13</bold> Paratype: Aedeagus, dorsal view. Scale bar = 0.5 mm.</p></caption><graphic xmlns:xlink="http://www.w3.org/1999/xlink" xlink:href="zookeys-466-095-g002.jpg" position="float" orientation="portrait" xlink:type="simple" id="oo_36041.jpg"/></fig></tp:treatment-sec><ref-list><ref id="B4"><mixed-citation xmlns:xlink="http://www.w3.org/1999/xlink" xlink:type="simple"><person-group><name name-style="western"><surname>Nielson</surname><given-names>MW</given-names></name></person-group> (<year>1982</year>) <article-title>A revision of the subfamily <tp:taxon-name><tp:taxon-name-part taxon-name-part-type="subfamily">Coelidiinae</tp:taxon-name-part></tp:taxon-name> (<tp:taxon-name><tp:taxon-name-part taxon-name-part-type="suborder">Homoptera</tp:taxon-name-part></tp:taxon-name>, <tp:taxon-name><tp:taxon-name-part taxon-name-part-type="family">Cicadellidae</tp:taxon-name-part></tp:taxon-name>) IV Tribe <tp:taxon-name><tp:taxon-name-part taxon-name-part-type="tribe">Coelidiini</tp:taxon-name-part></tp:taxon-name>.</article-title><source>Pacific Insects Momograph</source><volume>38</volume>: <fpage>1</fpage>–<lpage>318</lpage>.</mixed-citation></ref><ref id="B9"><mixed-citation xmlns:xlink="http://www.w3.org/1999/xlink" xlink:type="simple"><person-group><name name-style="western"><surname>Zhang</surname><given-names>YL</given-names></name></person-group> (<year>1994</year>) <source>A taxonomic study of Chinese <tp:taxon-name><tp:taxon-name-part taxon-name-part-type="subfamily">Coelidiinae</tp:taxon-name-part></tp:taxon-name> (<tp:taxon-name><tp:taxon-name-part taxon-name-part-type="suborder">Homoptera</tp:taxon-name-part></tp:taxon-name>: <tp:taxon-name><tp:taxon-name-part taxon-name-part-type="family">Cicadellidae</tp:taxon-name-part></tp:taxon-name>).</source><publisher-name>Henan Science and Technology Press</publisher-name>, <publisher-loc>Zhengzhou</publisher-loc>, <size units="page">151 pp</size>.</mixed-citation></ref></ref-list></tp:taxon-treatment>
