# Supplementary material for: A new species of the leafhopper genus Calodia Nielson, 1982 (Hemiptera, Cicadellidae, Coelidiinae) from China, with a key to Chinese species
Source: Zookeys. 2014 Dec 19;(466):95–102. doi: 10.3897/zookeys.466.8680 (PMC4296485; doi:10.3897/zookeys.466.8680)
Supplement: XML Treatment for Calodia dentispina [file zookeys.466.8680-treatment2.xml]

<!DOCTYPE tp:taxon-treatment
  PUBLIC "-//TaxonX//DTD Taxonomic Treatment Publishing DTD v0 20100105//EN" "tax-treatment-NSO.dtd">
<tp:taxon-treatment xmlns:tp="http://www.plazi.org/taxpub"><tp:treatment-meta><kwd-group><label>Taxon classification</label><kwd><named-content content-type="kingdom">Animalia</named-content></kwd><kwd><named-content content-type="order">Hemiptera</named-content></kwd><kwd><named-content content-type="family">Cicadellidae</named-content></kwd></kwd-group><mixed-citation publication-type="journal"><person-group><name><surname>Fan</surname><given-names>Zhihua</given-names></name><name><surname>Li</surname><given-names>Zizhong</given-names></name><name><surname>Chen</surname><given-names>Xiangsheng</given-names></name></person-group><article-title>A new species of the leafhopper genus <italic><tp:taxon-name><tp:taxon-name-part taxon-name-part-type="genus">Calodia</tp:taxon-name-part></tp:taxon-name></italic> Nielson, 1982 (<tp:taxon-name><tp:taxon-name-part taxon-name-part-type="order">Hemiptera</tp:taxon-name-part></tp:taxon-name>, <tp:taxon-name><tp:taxon-name-part taxon-name-part-type="family">Cicadellidae</tp:taxon-name-part></tp:taxon-name>, <tp:taxon-name><tp:taxon-name-part taxon-name-part-type="subfamily">Coelidiinae</tp:taxon-name-part></tp:taxon-name>) from China, with a key to Chinese species</article-title><source>Zookeys</source><day>19</day><month>12</month><year>2014</year><volume>2014</volume><issue>466</issue><fpage>95</fpage><lpage>102</lpage><pub-id pub-id-type="doi">10.3897/zookeys.466.8680</pub-id></mixed-citation></tp:treatment-meta><tp:nomenclature><tp:taxon-name>
                            <tp:taxon-name-part taxon-name-part-type="genus">Calodia</tp:taxon-name-part>
                            <tp:taxon-name-part taxon-name-part-type="species">dentispina</tp:taxon-name-part>
                            <object-id xmlns:xlink="http://www.w3.org/1999/xlink" content-type="zoobank" xlink:type="simple">http://zoobank.org/BEC80576-FD0E-4807-90EA-5C2D23507CD5</object-id>
                        </tp:taxon-name><tp:taxon-authority>Fan, Li &amp; Chen</tp:taxon-authority><tp:taxon-status xmlns:xlink="http://www.w3.org/1999/xlink" xlink:type="simple">sp. n.</tp:taxon-status><xref ref-type="fig" rid="F1">Figs 1</xref><xref ref-type="fig" rid="F2">–13</xref></tp:nomenclature><tp:treatment-sec sec-type="Description"><title>Description.</title><p>Length (including wings in repose): ♂ 8.1–8.5 mm, ♀ unkown.</p><p>Crown brown, with a variable red broad band medially, about 1/3<sup>rd</sup> as wide as midline of crown, ocelli and eyes brown (Figs <xref ref-type="fig" rid="F1">1</xref>, <xref ref-type="fig" rid="F1">4</xref>). Face yellow to brown, with a red longitudinal stripe on each lateral margin of clypeus (Figs <xref ref-type="fig" rid="F1">3</xref>, <xref ref-type="fig" rid="F1">6</xref>). Pronotum dark brown, with yellow markings (Figs <xref ref-type="fig" rid="F1">1</xref>, <xref ref-type="fig" rid="F1">4</xref>). Mesonotum dark brown with yellow spots (Fig. <xref ref-type="fig" rid="F1">1</xref>) or brown with black spots (Fig. <xref ref-type="fig" rid="F1">4</xref>). Forewing light brown to brown, with or without yellow patches, venation brown or black (Figs <xref ref-type="fig" rid="F1">1</xref>, <xref ref-type="fig" rid="F1">2</xref>, <xref ref-type="fig" rid="F1">4</xref>, <xref ref-type="fig" rid="F1">5</xref>).</p><p>Head narrower than pronotum; crown longer in middle than next to eyes, length beyond eyes about 1/6<sup>th</sup> median length, coronal suture extending to level of ocelli, <!--PageBreak-->ocelli on anterior margin of crown (Figs <xref ref-type="fig" rid="F1">1</xref>, <xref ref-type="fig" rid="F1">2</xref>, <xref ref-type="fig" rid="F1">4</xref>, <xref ref-type="fig" rid="F1">5</xref>). Face with clypeus flat, laterally expanded under antennal sockets, apex constricted, clypellus narrow, base inflated longitudinally, apically with lateral margins expanded (Figs <xref ref-type="fig" rid="F1">3</xref>, <xref ref-type="fig" rid="F1">6</xref>). Crown, pronotum and mesonotum with ratio along midline about 1:1.3:2 (Fig. <xref ref-type="fig" rid="F1">1</xref>) or 1:1.1:1.5 (Fig. <xref ref-type="fig" rid="F1">4</xref>).</p><p><bold>Male genitalia.</bold> Pygofer with caudal lobe broadly triangular in lateral view, caudoventral margin inturned with a small internal digitate process (Fig. <xref ref-type="fig" rid="F2">7</xref>). Segment X without process. Subgenital fig long, apex with short fine setae (Fig. <xref ref-type="fig" rid="F2">8</xref>). Connective Y-shaped with stem very short (Fig. <xref ref-type="fig" rid="F2">9</xref>). Style short and simple, apophysis folded at midlength, narrowed distally to rounded apex (Figs <xref ref-type="fig" rid="F2">9</xref>, <xref ref-type="fig" rid="F2">10</xref>). Aedeagal shaft asymmetrical, elongate, distally upturned and tapered to acute apex in lateral view with numerous small spines and fine teeth, with two large subapical processes arising on same side, lower process about twice length of other bifurcate apically with inner branch also bifurcate, upper process with margin serrate in lateral view; gonopore large, subapical, situated laterally (Figs <xref ref-type="fig" rid="F2">11</xref>–<xref ref-type="fig" rid="F2">13</xref>).</p></tp:treatment-sec><tp:treatment-sec sec-type="Distribution"><title>Distribution.</title><p>China (Guangxi).</p><!--PageBreak--></tp:treatment-sec><tp:treatment-sec sec-type="Type material"><title>Type material.</title><p>Holotype, ♂, CHINA: Guangxi, Chongzuo City, Longzhou County, Nonggang Preserve, 8 May 2012, coll. Fan Zhihua (GUGC). Paratype, 1♂, same data as holotype, except coll. Li Hu (GUGC).</p></tp:treatment-sec><tp:treatment-sec sec-type="Etymology"><title>Etymology.</title><p>The species name <italic>dentispina</italic>, refers to the dentate margin of the shorter aedeagal process.</p></tp:treatment-sec><tp:treatment-sec sec-type="Remarks"><title>Remarks.</title><p>This new species differs from other members of this genus by the shape and configuration of the aedeagal processes.</p><fig id="F1" position="float" orientation="portrait"><label>Figures 1–6.</label><caption><p><italic><tp:taxon-name><tp:taxon-name-part taxon-name-part-type="genus">Calodia</tp:taxon-name-part> <tp:taxon-name-part taxon-name-part-type="species">dentispina</tp:taxon-name-part></tp:taxon-name></italic> sp. n. <bold>1–3</bold> Holotype <bold>4–6</bold> Paratype <bold>1, 4</bold> Habitus, dorsal view <bold>2, 5</bold> Habitus, lateral view <bold>3, 6</bold> Facial view. Scale bars = 1 mm.</p></caption><graphic xmlns:xlink="http://www.w3.org/1999/xlink" xlink:href="zookeys-466-095-g001.jpg" position="float" orientation="portrait" xlink:type="simple" id="oo_36040.jpg"/></fig><fig id="F2" position="float" orientation="portrait"><label>Figures 7–13.</label><caption><p><italic><tp:taxon-name><tp:taxon-name-part taxon-name-part-type="genus">Calodia</tp:taxon-name-part> <tp:taxon-name-part taxon-name-part-type="species">dentispina</tp:taxon-name-part></tp:taxon-name></italic> sp. n., male genitalia. <bold>7–12</bold> Holotype: <bold>7</bold> Pygofer, lateral view <bold>8</bold> Subgential fig, ventral view <bold>9</bold> Connective and style, dorsal view (letters a-c refer to corresponding areas on Fig. <xref ref-type="fig" rid="F2">10</xref>) <bold>10</bold> Style, dorsolateral view (letters a-c refer to corresponding areas on Fig. <xref ref-type="fig" rid="F2">9</xref>) <bold>11</bold> Aedeagus, dorsal view <bold>12</bold> Aedeagus, lateral view <bold>13</bold> Paratype: Aedeagus, dorsal view. Scale bar = 0.5 mm.</p></caption><graphic xmlns:xlink="http://www.w3.org/1999/xlink" xlink:href="zookeys-466-095-g002.jpg" position="float" orientation="portrait" xlink:type="simple" id="oo_36041.jpg"/></fig><fig id="F3" position="float" orientation="portrait"><label>Figure 14.</label><caption><p>Geographic distribution of <italic><tp:taxon-name><tp:taxon-name-part taxon-name-part-type="genus">Calodia</tp:taxon-name-part></tp:taxon-name></italic> new species in China.</p></caption><graphic xmlns:xlink="http://www.w3.org/1999/xlink" xlink:href="zookeys-466-095-g003.jpg" position="float" orientation="portrait" xlink:type="simple" id="oo_36042.jpg"/></fig><!--PageBreak--></tp:treatment-sec></tp:taxon-treatment>
